# Supplementary material for: Discovery of Novel CRK12 Inhibitors for the Treatment of Human African Trypanosomiasis: An Integrated Computational and Experimental Approach
Source: Pharmaceuticals (Basel). 2025 May 23;18(6):778. doi: 10.3390/ph18060778 (PMC12196357; doi:10.3390/ph18060778)
Supplement: Supplementary file 1 [file pharmaceuticals-18-00778-s001.zip]

Archive with 1 entries (1 files):
- pharmaceuticals-3618918-supplementary.pdf
